# Supplementary material for: Development of a Real-Time Enzymatic Recombinase Amplification Assay (RT-ERA) and an ERA Combined with a Lateral Flow Dipstick (LFD) Assay (ERA-LFD) for Enteric Microsporidian (Enterospora epinepheli) in Grouper Fishes
Source: Biology (Basel). 2025 Mar 25;14(4):330. doi: 10.3390/biology14040330 (PMC12025048; doi:10.3390/biology14040330)
Supplement: Supplementary file 1 [file biology-14-00330-s001.zip]

Archive with 1 entries (1 files):
- biology-3461216-supplementary.pdf
